# Supplementary material for: Novel Xanthomonas Species From the Perennial Ryegrass Seed Microbiome – Assessing the Bioprotection Activity of Non-pathogenic Relatives of Pathogens
Source: Front Microbiol. 2020 Aug 26;11:1991. doi: 10.3389/fmicb.2020.01991 (PMC7479056; doi:10.3389/fmicb.2020.01991)
Supplement: TABLE S3 — Xanthomonas spp. genomes used in phylogeny and comparative genomics. [file Table_3.xlsx]

## Sheet: NCBI_Acc_ID
NCBI Accession ID	Strain ID	NCBI Accession ID	Strain ID	NCBI Accession ID	Strain ID
GCF_002939705.1	X. albilineans CFBP2523	GCF_006838285.1	X. translucens 01	GCF_001462075.1	X. translucens LW16
GCF_000962995.1	X. albilineans FIJ080	GCF_007829315.1	X. translucens 569	GCF_001707195.1	X. translucens NARK-1
GCF_000963065.1	X. albilineans GAB266	GCF_000313775.1	X. translucens ART-Xtg29	GCF_001707115.1	X. translucens NCPPB1943
GCF_000962935.1	X. albilineans GPE PC17	GCF_001707435.1	X. translucens ATCC 33804	GCF_900092565.1	X. translucens NCPPB3709
GCF_000087965.2	X. albilineans GPE PC73	GCF_001542045.1	X. translucens B1	GCF_008330965.1	X. translucens P3
GCF_000963025.1	X. albilineans GPE PC86	GCF_001542205.1	X. translucens B2	GCF_001461965.1	X. translucens P3
GCF_000963055.1	X. albilineans HVO005	GCF_001659965.1	X. translucens B99	GCF_900094325.1	X. translucens peng1
GCF_000962915.1	X. albilineans HVO082	GCF_001707275.1	X. translucens BLSB3	GCF_001707125.1	X. translucens SIMT-07
GCF_000962945.1	X. albilineans LKA070	GCF_001707225.1	X. translucens BLSW16	GCA_001707145.1	X. translucens SLV-2
GCF_000963075.1	X. albilineans MTQ032	GCF_001269865.1	X. translucens CFBP2053	GCF_001659905.1	X. translucens UPB437
GCF_000962925.1	X. albilineans PNG130	GCF_000807145.1	X. translucens CFBP2541	GCF_001659895.1	X. translucens UPB455
GCF_000963115.1	X. albilineans REU174	GCF_001707285.1	X. translucens CNC2-P4	GCF_001659915.1	X. translucens UPB458
GCF_000963135.1	X. albilineans REU209	GCF_001461925.1	X. translucens CR31	GCA_001707235.1	X. translucens UPB513
GCF_000963145.1	X. albilineans USA048	GCF_001461905.1	X. translucens CS2	GCF_001469515.1	X. translucens UPB787
GCF_000963155.1	X. albilineans Xa23R1	GCF_001461915.1	X. translucens CS22	GCF_009600865.1	X. translucens UPB886
GCF_009931595.1	X. albilineans Xa-FJ1	GCF_001461975.1	X. translucens CS4	GCF_001707335.1	X. translucens Utah5-P1
GCF_000963195.1	X. albilineans XaFL07-1	GCF_000334075.1	X. translucens DAR61454	GCF_001455815.1	X. translucens XT123
GCF_000007145.1	X. campestris ATCC33913	GCF_000331775.1	X. translucens DSM18974	GCF_001462045.1	X. translucens XT130
GCF_009769165.1	X. hyacinthi CFBP1156	GCF_003050685.1	X. translucens ICMP11055	GCF_001462155.1	X. translucens XT5523
GCF_002939895.1	X. hyacinthi CFBP1156	GCF_900092495.1	X. translucens ICMP6431	GCF_001462065.1	X. translucens XT5770
GCF_001010435.1	X. hyacinthi DSM19077	GCF_001462005.1	X. translucens LB10	GCF_001462145.1	X. translucens XT5791
GCF_002940085.1	X. sacchari CFBP4641	GCF_001455835.1	X. translucens LB5	GCF_001462125.1	X. translucens XT8
GCF_000831625.1	X. sacchari LMG 476	GCF_001462095.1	X. translucens LG48	GCF_900092485.1	X. translucens Xtg10
GCF_000225975.1	X. sacchari NCPPB4393	GCF_001461995.1	X. translucens LG54	GCF_900092415.1	X. translucens Xtg2
GCF_008119705.1	X. sacchari PPL2	GCF_001282805.1	X. translucens LMG727	GCF_900092425.1	X. translucens Xtg29
GCF_008705275.1	X. sacchari PPL3	GCF_001282765.1	X. translucens LMG728	GCF_900092365.1	X. translucens Xtg9
GCF_000815185.1	X. sacchari R1	GCF_001282885.1	X. translucens LMG730	GCF_001455845.1	X. translucens XT-Rocky
GCF_002940605.1	X. theicola CFBP4691	GCF_008365355.1	X. translucens LW16	GCF_001021935.1	X. translucens Xtu 4699
