# Supplementary material for: Novel Xanthomonas Species From the Perennial Ryegrass Seed Microbiome – Assessing the Bioprotection Activity of Non-pathogenic Relatives of Pathogens
Source: Front Microbiol. 2020 Aug 26;11:1991. doi: 10.3389/fmicb.2020.01991 (PMC7479056; doi:10.3389/fmicb.2020.01991)
Supplement: TABLE S5 — The average nucleotide identity (ANI) between Xanthomonas spp. genomes used in comparative genomics. [file Table_5.xlsx]

## Sheet: ANI
	X. translucens peng1	X. translucens CFBP2541	X. translucens XT8	X. sacchari R1	X. translucens UPB513	X. translucens ICMP11055	X. translucens XT5791	GW	X. albilineans GPE PC73	X. hyacinthi CFBP1156	X. translucens ATCC 33804	X. translucens UPB787	X. albilineans USA048	X. albilineans REU209	X. albilineans MTQ032	X. translucens LG48	X. translucens B99	X. translucens Xtg29	X. translucens NARK-1	X. translucens LG54	X. translucens ART-Xtg29	X. translucens DSM18974	X. translucens BLSW16	X. translucens XT130	X. translucens NCPPB3709	X. translucens Utah5-P1	X. translucens 01	X. translucens CFBP2053	X. albilineans GAB266	X. albilineans XaFL07-1	X. translucens SIMT-07	X. translucens XT5770	X. hyacinthi DSM19077	X. albilineans FIJ080	X. translucens DAR61454	X. translucens UPB437	X. campestris ATCC33913	X. translucens BLSB3	X. translucens 569	X. albilineans HVO082	X. sacchari NCPPB4393	X. translucens SLV-2	X. albilineans HVO005	SS	X. albilineans PNG130	X. albilineans Xa-FJ1	X. translucens Xtg9	X. translucens LMG728	X. translucens Xtg2
X. translucens peng1	1	0.951077	0.989573	0.888483	0.976439	0.976696	0.976499	0.934491	0.86107	0.931633	0.956399	0.989919	0.860989	0.86055	0.860971	0.97678	0.955097	0.958101	0.977131	0.976472	0.958698	0.999962	0.977058	0.976574	0.95808	0.958335	0.951229	0.958125	0.860572	0.860953	0.976995	0.976659	0.930759	0.860787	0.975743	0.95789	0.851767	0.977009	0.928205	0.860564	0.888634	0.978886	0.860679	0.93477	0.860692	0.86107	0.958001	0.957574	0.958136
X. translucens CFBP2541	0.951077	1	0.950967	0.88739	0.952983	0.951953	0.95219	0.932457	0.860281	0.930235	0.950278	0.951511	0.861022	0.860576	0.860546	0.952203	0.949068	0.950636	0.952715	0.952078	0.951447	0.951674	0.953241	0.952042	0.950755	0.951883	0.993654	0.950597	0.86056	0.860514	0.95311	0.952143	0.929108	0.861041	0.951737	0.950472	0.851748	0.95325	0.926419	0.860494	0.887769	0.95396	0.860648	0.932809	0.860591	0.860268	0.950739	0.951154	0.950904
X. translucens XT8	0.989573	0.950967	1	0.888816	0.976773	0.977306	0.976982	0.934514	0.860756	0.932104	0.956587	0.999845	0.861054	0.86075	0.860958	0.977428	0.955319	0.957958	0.977729	0.976908	0.958596	0.9898	0.977644	0.976906	0.958133	0.958638	0.951325	0.957916	0.860769	0.860959	0.977492	0.977197	0.931018	0.861095	0.976413	0.957791	0.851401	0.977581	0.928462	0.860699	0.889164	0.980324	0.860484	0.934996	0.860697	0.86075	0.958087	0.957941	0.958212
X. sacchari R1	0.888483	0.88739	0.888816	1	0.891245	0.887508	0.887896	0.889212	0.866888	0.891275	0.891681	0.889637	0.867024	0.866728	0.866835	0.887772	0.889485	0.889515	0.888244	0.887694	0.891486	0.890182	0.889801	0.887712	0.889721	0.891242	0.887155	0.889573	0.866689	0.866834	0.889291	0.888094	0.891128	0.867125	0.887791	0.889591	0.850326	0.889572	0.893514	0.866594	0.944164	0.89062	0.866765	0.889032	0.866915	0.866886	0.889659	0.889803	0.88965
X. translucens UPB513	0.976439	0.952983	0.976773	0.891245	1	0.993723	0.995739	0.935317	0.864759	0.932908	0.95569	0.977181	0.865045	0.864432	0.864865	0.995307	0.954882	0.957167	0.995654	0.995128	0.95752	0.976661	0.995441	0.995643	0.957312	0.957226	0.953268	0.95714	0.864463	0.864874	0.995473	0.996387	0.931847	0.864854	0.995154	0.957135	0.854197	0.995712	0.928804	0.864411	0.891244	0.995205	0.864294	0.935957	0.864826	0.864786	0.95721	0.956671	0.957374
X. translucens ICMP11055	0.976696	0.951953	0.977306	0.887508	0.993723	1	0.994682	0.933644	0.860486	0.931293	0.955696	0.97782	0.860461	0.860065	0.860393	0.994843	0.954398	0.956768	0.994932	0.99461	0.957347	0.976945	0.994823	0.994956	0.956851	0.957165	0.952827	0.956734	0.860104	0.860382	0.994976	0.994665	0.930248	0.860515	0.994233	0.956484	0.851838	0.994864	0.926848	0.860095	0.887858	0.994354	0.860077	0.933921	0.860377	0.860509	0.956826	0.95644	0.956921
X. translucens XT5791	0.976499	0.95219	0.976982	0.887896	0.995739	0.994682	1	0.933887	0.86104	0.931854	0.955546	0.97742	0.86121	0.861094	0.861273	0.99646	0.954447	0.956851	0.996408	0.996237	0.957493	0.976856	0.996283	0.996253	0.957027	0.95729	0.952236	0.95687	0.861126	0.861273	0.996384	0.996942	0.930737	0.86121	0.995845	0.956637	0.85175	0.996123	0.927324	0.861106	0.888299	0.995895	0.860807	0.934369	0.861241	0.861039	0.956982	0.956629	0.957012
GW	0.934491	0.932457	0.934514	0.889212	0.935317	0.933644	0.933887	1	0.862293	0.935582	0.939171	0.935277	0.862257	0.862357	0.862254	0.93399	0.937978	0.939064	0.934553	0.933679	0.940084	0.935596	0.935393	0.933894	0.938905	0.940078	0.93272	0.938938	0.862369	0.862255	0.934786	0.934051	0.934311	0.862726	0.933343	0.938869	0.851246	0.935476	0.929689	0.862366	0.889395	0.936258	0.862145	0.971977	0.862223	0.862285	0.93908	0.938927	0.939167
X. albilineans GPE PC73	0.86107	0.860281	0.860756	0.866888	0.864759	0.860486	0.86104	0.862293	1	0.862371	0.863138	0.861447	0.982371	0.990573	0.999873	0.861125	0.86119	0.860929	0.861131	0.860542	0.862815	0.862912	0.863042	0.860655	0.861101	0.862537	0.860207	0.861119	0.990202	0.999643	0.861989	0.861065	0.862614	0.983566	0.860951	0.861083	0.843516	0.862675	0.864032	0.990425	0.866656	0.863803	0.989852	0.861694	0.98018	0.999738	0.861216	0.861409	0.861129
X. hyacinthi CFBP1156	0.931633	0.930235	0.932104	0.891275	0.932908	0.931293	0.931854	0.935582	0.862371	1	0.934864	0.93283	0.862405	0.862593	0.862495	0.932144	0.933683	0.934458	0.932423	0.931456	0.935674	0.932903	0.933179	0.931806	0.934597	0.93535	0.93061	0.934406	0.862607	0.862503	0.932595	0.932307	0.998207	0.862517	0.931154	0.93432	0.851655	0.932827	0.936732	0.862581	0.892548	0.933781	0.862507	0.936085	0.862512	0.862527	0.934501	0.934234	0.934432
X. translucens ATCC 33804	0.956399	0.950278	0.956587	0.891681	0.95569	0.955696	0.955546	0.939171	0.863138	0.934864	1	0.957006	0.86359	0.863038	0.863624	0.955869	0.998871	0.966263	0.956034	0.95557	0.966434	0.95671	0.956357	0.95533	0.96631	0.966014	0.950285	0.966069	0.863103	0.863716	0.956038	0.955736	0.933596	0.863803	0.955075	0.966206	0.853475	0.955738	0.931278	0.863066	0.89163	0.957039	0.863114	0.939549	0.863103	0.863271	0.966254	0.965437	0.966413
X. translucens UPB787	0.989919	0.951511	0.999845	0.889637	0.977181	0.97782	0.97742	0.935277	0.861447	0.93283	0.957006	1	0.861716	0.861328	0.861512	0.977829	0.955871	0.958439	0.978081	0.977544	0.959022	0.990065	0.977986	0.977328	0.958569	0.959141	0.951897	0.958358	0.86134	0.86152	0.977756	0.977683	0.931586	0.861726	0.976949	0.958235	0.852191	0.977836	0.92912	0.861329	0.88999	0.980482	0.861056	0.935779	0.861226	0.861452	0.958506	0.958696	0.95867
X. albilineans USA048	0.860989	0.861022	0.861054	0.867024	0.865045	0.860461	0.86121	0.862257	0.982371	0.862405	0.86359	0.861716	1	0.983205	0.982448	0.861089	0.861417	0.861201	0.861532	0.8606	0.863239	0.862913	0.863798	0.860834	0.861351	0.862981	0.860461	0.861836	0.982986	0.982414	0.862474	0.861438	0.862607	0.989945	0.86134	0.861575	0.843807	0.863354	0.863873	0.983245	0.867053	0.864434	0.983073	0.861718	0.987271	0.982409	0.861441	0.861402	0.861404
X. albilineans REU209	0.86055	0.860576	0.86075	0.866728	0.864432	0.860065	0.861094	0.862357	0.990573	0.862593	0.863038	0.861328	0.983205	1	0.990568	0.860744	0.860925	0.861033	0.86131	0.860204	0.862856	0.862381	0.863265	0.860651	0.861169	0.863005	0.860147	0.861668	0.999315	0.990736	0.862023	0.861109	0.862885	0.984569	0.860939	0.861317	0.842987	0.862987	0.864412	0.99933	0.867363	0.864199	0.995186	0.861975	0.981253	0.990514	0.861315	0.861607	0.861265
X. albilineans MTQ032	0.860971	0.860546	0.860958	0.866835	0.864865	0.860393	0.861273	0.862254	0.999873	0.862495	0.863624	0.861512	0.982448	0.990568	1	0.861335	0.861323	0.860956	0.861536	0.860613	0.862902	0.862897	0.863559	0.8608	0.861142	0.862915	0.860158	0.861621	0.990493	0.999557	0.862384	0.861401	0.862597	0.983639	0.861263	0.861258	0.843515	0.863257	0.864142	0.990576	0.866661	0.864404	0.989821	0.861635	0.980477	0.999733	0.861246	0.861496	0.861171
X. translucens LG48	0.97678	0.952203	0.977428	0.887772	0.995307	0.994843	0.99646	0.93399	0.861125	0.932144	0.955869	0.977829	0.861089	0.860744	0.861335	1	0.954676	0.956869	0.996715	0.996295	0.95745	0.977148	0.9963	0.996753	0.957006	0.957498	0.952453	0.956839	0.860939	0.861483	0.996485	0.996668	0.93097	0.86141	0.996063	0.956681	0.852054	0.996429	0.927398	0.860938	0.888217	0.996217	0.860975	0.934241	0.861331	0.861287	0.956949	0.956807	0.95711
X. translucens B99	0.955097	0.949068	0.955319	0.889485	0.954882	0.954398	0.954447	0.937978	0.86119	0.933683	0.998871	0.955871	0.861417	0.860925	0.861323	0.954676	1	0.965363	0.955081	0.954508	0.965782	0.95556	0.955489	0.954245	0.96543	0.96559	0.949403	0.965135	0.861053	0.861488	0.955127	0.954692	0.932587	0.861799	0.953789	0.965349	0.852635	0.955193	0.930031	0.861017	0.890071	0.956395	0.860923	0.938104	0.861185	0.861319	0.965335	0.964797	0.965442
X. translucens Xtg29	0.958101	0.950636	0.957958	0.889515	0.957167	0.956768	0.956851	0.939064	0.860929	0.934458	0.966263	0.958439	0.861201	0.861033	0.860956	0.956869	0.965363	1	0.957372	0.956993	0.999977	0.958594	0.957393	0.956752	0.999648	0.975472	0.951183	0.999831	0.861171	0.861036	0.957525	0.957008	0.932809	0.861725	0.956385	0.999648	0.852492	0.957476	0.930736	0.861139	0.890254	0.958595	0.861095	0.939811	0.861191	0.861057	0.999717	0.975009	0.999793
X. translucens NARK-1	0.977131	0.952715	0.977729	0.888244	0.995654	0.994932	0.996408	0.934553	0.861131	0.932423	0.956034	0.978081	0.861532	0.86131	0.861536	0.996715	0.955081	0.957372	1	0.999078	0.957911	0.977336	0.996037	0.996742	0.957503	0.957771	0.952829	0.957393	0.861315	0.861677	0.999026	0.996977	0.93109	0.861485	0.999155	0.957238	0.852224	0.996205	0.927737	0.861223	0.888435	0.998895	0.861301	0.934805	0.861515	0.861238	0.957456	0.957095	0.957583
X. translucens LG54	0.976472	0.952078	0.976908	0.887694	0.995128	0.99461	0.996237	0.933679	0.860542	0.931456	0.95557	0.977544	0.8606	0.860204	0.860613	0.996295	0.954508	0.956993	0.999078	1	0.957617	0.976854	0.995853	0.996605	0.957126	0.957237	0.952426	0.95697	0.860316	0.860671	0.999858	0.996766	0.93024	0.860566	0.99947	0.956757	0.852015	0.996134	0.927287	0.86033	0.888091	0.998273	0.860277	0.934159	0.860656	0.860652	0.957108	0.956551	0.95722
X. translucens ART-Xtg29	0.958698	0.951447	0.958596	0.891486	0.95752	0.957347	0.957493	0.940084	0.862815	0.935674	0.966434	0.959022	0.863239	0.862856	0.862902	0.95745	0.965782	0.999977	0.957911	0.957617	1	0.958958	0.957818	0.957332	0.999654	0.975643	0.951682	0.999848	0.863051	0.86304	0.957934	0.957555	0.933808	0.86365	0.957252	0.999671	0.853206	0.957886	0.932026	0.863017	0.891971	0.958989	0.863025	0.940738	0.862955	0.862988	0.999718	0.975261	0.999803
X. translucens DSM18974	0.999962	0.951674	0.9898	0.890182	0.976661	0.976945	0.976856	0.935596	0.862912	0.932903	0.95671	0.990065	0.862913	0.862381	0.862897	0.977148	0.95556	0.958594	0.977336	0.976854	0.958958	1	0.977226	0.976876	0.958615	0.958553	0.951746	0.958611	0.862554	0.863019	0.977226	0.976974	0.931669	0.862762	0.976321	0.95852	0.852554	0.977187	0.92957	0.862549	0.890256	0.979012	0.862648	0.935786	0.862591	0.863046	0.958531	0.95804	0.958661
X. translucens BLSW16	0.977058	0.953241	0.977644	0.889801	0.995441	0.994823	0.996283	0.935393	0.863042	0.933179	0.956357	0.977986	0.863798	0.863265	0.863559	0.9963	0.955489	0.957393	0.996037	0.995853	0.957818	0.977226	1	0.996157	0.957565	0.958391	0.953568	0.957404	0.863036	0.863455	0.996062	0.996328	0.931915	0.863587	0.99569	0.957254	0.852946	0.996157	0.928573	0.86294	0.890074	0.995646	0.863049	0.935669	0.86345	0.863107	0.957529	0.957724	0.957701
X. translucens XT130	0.976574	0.952042	0.976906	0.887712	0.995643	0.994956	0.996253	0.933894	0.860655	0.931806	0.95533	0.977328	0.860834	0.860651	0.8608	0.996753	0.954245	0.956752	0.996742	0.996605	0.957332	0.976876	0.996157	1	0.956909	0.956738	0.952159	0.956591	0.86084	0.860962	0.99681	0.996823	0.930655	0.860945	0.996204	0.956566	0.851909	0.996756	0.927083	0.860819	0.888187	0.996143	0.860592	0.934197	0.86107	0.860838	0.956875	0.956077	0.956985
X. translucens NCPPB3709	0.95808	0.950755	0.958133	0.889721	0.957312	0.956851	0.957027	0.938905	0.861101	0.934597	0.96631	0.958569	0.861351	0.861169	0.861142	0.957006	0.96543	0.999648	0.957503	0.957126	0.999654	0.958615	0.957565	0.956909	1	0.975603	0.951336	0.999546	0.861353	0.86126	0.957785	0.957186	0.933036	0.861782	0.956579	0.999343	0.852361	0.957659	0.930848	0.861345	0.890455	0.958747	0.861259	0.939606	0.861323	0.861259	0.999625	0.9751	0.999603
X. translucens Utah5-P1	0.958335	0.951883	0.958638	0.891242	0.957226	0.957165	0.95729	0.940078	0.862537	0.93535	0.966014	0.959141	0.862981	0.863005	0.862915	0.957498	0.96559	0.975472	0.957771	0.957237	0.975643	0.958553	0.958391	0.956738	0.975603	1	0.952312	0.975398	0.862797	0.862765	0.95765	0.957329	0.933668	0.863036	0.956843	0.975274	0.852599	0.95798	0.932023	0.862779	0.891717	0.958815	0.862929	0.940479	0.862446	0.862699	0.975645	0.999924	0.975629
X. translucens 01	0.951229	0.993654	0.951325	0.887155	0.953268	0.952827	0.952236	0.93272	0.860207	0.93061	0.950285	0.951897	0.860461	0.860147	0.860158	0.952453	0.949403	0.951183	0.952829	0.952426	0.951682	0.951746	0.953568	0.952159	0.951336	0.952312	1	0.950953	0.860232	0.860187	0.953138	0.952486	0.929166	0.860506	0.95175	0.950954	0.851996	0.953598	0.926334	0.860219	0.887362	0.953998	0.860264	0.932889	0.860137	0.860274	0.951228	0.951497	0.9514
X. translucens CFBP2053	0.958125	0.950597	0.957916	0.889573	0.95714	0.956734	0.95687	0.938938	0.861119	0.934406	0.966069	0.958358	0.861836	0.861668	0.861621	0.956839	0.965135	0.999831	0.957393	0.95697	0.999848	0.958611	0.957404	0.956591	0.999546	0.975398	0.950953	1	0.861837	0.861735	0.957549	0.956892	0.932702	0.862366	0.95651	0.99958	0.852234	0.957548	0.930728	0.861781	0.890261	0.958658	0.861739	0.939719	0.861911	0.861254	0.99965	0.974882	0.999745
X. albilineans GAB266	0.860572	0.86056	0.860769	0.866689	0.864463	0.860104	0.861126	0.862369	0.990202	0.862607	0.863103	0.86134	0.982986	0.999315	0.990493	0.860939	0.861053	0.861171	0.861315	0.860316	0.863051	0.862554	0.863036	0.86084	0.861353	0.862797	0.860232	0.861837	1	0.990589	0.862104	0.861188	0.862908	0.984162	0.86107	0.861364	0.842935	0.863232	0.864429	0.999678	0.867312	0.864267	0.994289	0.861956	0.980947	0.990089	0.861347	0.861481	0.861289
X. albilineans XaFL07-1	0.860953	0.860514	0.860959	0.866834	0.864874	0.860382	0.861273	0.862255	0.999643	0.862503	0.863716	0.86152	0.982414	0.990736	0.999557	0.861483	0.861488	0.861036	0.861677	0.860671	0.86304	0.863019	0.863455	0.860962	0.86126	0.862765	0.860187	0.861735	0.990589	1	0.862502	0.861378	0.862604	0.983615	0.861382	0.861209	0.843433	0.863523	0.864065	0.99074	0.866674	0.864695	0.990055	0.861652	0.980446	0.99953	0.86119	0.861451	0.861132
X. translucens SIMT-07	0.976995	0.95311	0.977492	0.889291	0.995473	0.994976	0.996384	0.934786	0.861989	0.932595	0.956038	0.977756	0.862474	0.862023	0.862384	0.996485	0.955127	0.957525	0.999026	0.999858	0.957934	0.977226	0.996062	0.99681	0.957785	0.95765	0.953138	0.957549	0.862104	0.862502	1	0.996823	0.931248	0.862422	0.999636	0.957412	0.852702	0.996192	0.928218	0.862122	0.88937	0.998303	0.862073	0.935223	0.862319	0.862183	0.957586	0.957248	0.957693
X. translucens XT5770	0.976659	0.952143	0.977197	0.888094	0.996387	0.994665	0.996942	0.934051	0.861065	0.932307	0.955736	0.977683	0.861438	0.861109	0.861401	0.996668	0.954692	0.957008	0.996977	0.996766	0.957555	0.976974	0.996328	0.996823	0.957186	0.957329	0.952486	0.956892	0.861188	0.861378	0.996823	1	0.931098	0.861609	0.99654	0.956834	0.852155	0.996481	0.92754	0.8614	0.888564	0.996386	0.861261	0.934504	0.86169	0.861248	0.95701	0.956614	0.957147
X. hyacinthi DSM19077	0.930759	0.929108	0.931018	0.891128	0.931847	0.930248	0.930737	0.934311	0.862614	0.998207	0.933596	0.931586	0.862607	0.862885	0.862597	0.93097	0.932587	0.932809	0.93109	0.93024	0.933808	0.931669	0.931915	0.930655	0.933036	0.933668	0.929166	0.932702	0.862908	0.862604	0.931248	0.931098	1	0.862778	0.9302	0.932692	0.851967	0.931604	0.935199	0.863021	0.89217	0.932407	0.862911	0.934982	0.86272	0.862746	0.932979	0.932987	0.932862
X. albilineans FIJ080	0.860787	0.861041	0.861095	0.867125	0.864854	0.860515	0.86121	0.862726	0.983566	0.862517	0.863803	0.861726	0.989945	0.984569	0.983639	0.86141	0.861799	0.861725	0.861485	0.860566	0.86365	0.862762	0.863587	0.860945	0.861782	0.863036	0.860506	0.862366	0.984162	0.983615	0.862422	0.861609	0.862778	1	0.861104	0.861864	0.844036	0.863352	0.864147	0.984105	0.867233	0.864241	0.983643	0.861836	0.987056	0.983508	0.861836	0.861531	0.861827
X. translucens DAR61454	0.975743	0.951737	0.976413	0.887791	0.995154	0.994233	0.995845	0.933343	0.860951	0.931154	0.955075	0.976949	0.86134	0.860939	0.861263	0.996063	0.953789	0.956385	0.999155	0.99947	0.957252	0.976321	0.99569	0.996204	0.956579	0.956843	0.95175	0.95651	0.86107	0.861382	0.999636	0.99654	0.9302	0.861104	1	0.9563	0.852011	0.995961	0.926765	0.86108	0.888074	0.998418	0.861091	0.933799	0.861265	0.86108	0.956536	0.955722	0.956591
X. translucens UPB437	0.95789	0.950472	0.957791	0.889591	0.957135	0.956484	0.956637	0.938869	0.861083	0.93432	0.966206	0.958235	0.861575	0.861317	0.861258	0.956681	0.965349	0.999648	0.957238	0.956757	0.999671	0.95852	0.957254	0.956566	0.999343	0.975274	0.950954	0.99958	0.861364	0.861209	0.957412	0.956834	0.932692	0.861864	0.9563	1	0.852437	0.957367	0.930733	0.861432	0.890429	0.958474	0.861466	0.939592	0.861544	0.861163	0.999443	0.974767	0.999487
X. campestris ATCC33913	0.851767	0.851748	0.851401	0.850326	0.854197	0.851838	0.85175	0.851246	0.843516	0.851655	0.853475	0.852191	0.843807	0.842987	0.843515	0.852054	0.852635	0.852492	0.852224	0.852015	0.853206	0.852554	0.852946	0.851909	0.852361	0.852599	0.851996	0.852234	0.842935	0.843433	0.852702	0.852155	0.851967	0.844036	0.852011	0.852437	1	0.852774	0.852186	0.843076	0.851316	0.854439	0.843538	0.851378	0.844029	0.843587	0.852248	0.851986	0.85223
X. translucens BLSB3	0.977009	0.95325	0.977581	0.889572	0.995712	0.994864	0.996123	0.935476	0.862675	0.932827	0.955738	0.977836	0.863354	0.862987	0.863257	0.996429	0.955193	0.957476	0.996205	0.996134	0.957886	0.977187	0.996157	0.996756	0.957659	0.95798	0.953598	0.957548	0.863232	0.863523	0.996192	0.996481	0.931604	0.863352	0.995961	0.957367	0.852774	1	0.928515	0.862858	0.889824	0.995689	0.862689	0.935739	0.862994	0.862853	0.957517	0.957403	0.95765
X. translucens 569	0.928205	0.926419	0.928462	0.893514	0.928804	0.926848	0.927324	0.929689	0.864032	0.936732	0.931278	0.92912	0.863873	0.864412	0.864142	0.927398	0.930031	0.930736	0.927737	0.927287	0.932026	0.92957	0.928573	0.927083	0.930848	0.932023	0.926334	0.930728	0.864429	0.864065	0.928218	0.92754	0.935199	0.864147	0.926765	0.930733	0.852186	0.928515	1	0.864483	0.894158	0.929868	0.864426	0.930065	0.864358	0.864116	0.930809	0.930795	0.930915
X. albilineans HVO082	0.860564	0.860494	0.860699	0.866594	0.864411	0.860095	0.861106	0.862366	0.990425	0.862581	0.863066	0.861329	0.983245	0.99933	0.990576	0.860938	0.861017	0.861139	0.861223	0.86033	0.863017	0.862549	0.86294	0.860819	0.861345	0.862779	0.860219	0.861781	0.999678	0.99074	0.862122	0.8614	0.863021	0.984105	0.86108	0.861432	0.843076	0.862858	0.864483	1	0.867278	0.864179	0.995245	0.861949	0.981208	0.99041	0.861311	0.861458	0.861252
X. sacchari NCPPB4393	0.888634	0.887769	0.889164	0.944164	0.891244	0.887858	0.888299	0.889395	0.866656	0.892548	0.89163	0.88999	0.867053	0.867363	0.866661	0.888217	0.890071	0.890254	0.888435	0.888091	0.891971	0.890256	0.890074	0.888187	0.890455	0.891717	0.887362	0.890261	0.867312	0.866674	0.88937	0.888564	0.89217	0.867233	0.888074	0.890429	0.851316	0.889824	0.894158	0.867278	1	0.890218	0.867001	0.889079	0.867299	0.866772	0.890414	0.890614	0.89039
X. translucens SLV-2	0.978886	0.95396	0.980324	0.89062	0.995205	0.994354	0.995895	0.936258	0.863803	0.933781	0.957039	0.980482	0.864434	0.864199	0.864404	0.996217	0.956395	0.958595	0.998895	0.998273	0.958989	0.979012	0.995646	0.996143	0.958747	0.958815	0.953998	0.958658	0.864267	0.864695	0.998303	0.996386	0.932407	0.864241	0.998418	0.958474	0.854439	0.995689	0.929868	0.864179	0.890218	1	0.864005	0.936663	0.864162	0.863893	0.958754	0.958438	0.958876
X. albilineans HVO005	0.860679	0.860648	0.860484	0.866765	0.864294	0.860077	0.860807	0.862145	0.989852	0.862507	0.863114	0.861056	0.983073	0.995186	0.989821	0.860975	0.860923	0.861095	0.861301	0.860277	0.863025	0.862648	0.863049	0.860592	0.861259	0.862929	0.860264	0.861739	0.994289	0.990055	0.862073	0.861261	0.862911	0.983643	0.861091	0.861466	0.843538	0.862689	0.864426	0.995245	0.867001	0.864005	1	0.861698	0.980688	0.989785	0.861212	0.861551	0.861231
SS	0.93477	0.932809	0.934996	0.889032	0.935957	0.933921	0.934369	0.971977	0.861694	0.936085	0.939549	0.935779	0.861718	0.861975	0.861635	0.934241	0.938104	0.939811	0.934805	0.934159	0.940738	0.935786	0.935669	0.934197	0.939606	0.940479	0.932889	0.939719	0.861956	0.861652	0.935223	0.934504	0.934982	0.861836	0.933799	0.939592	0.851378	0.935739	0.930065	0.861949	0.889079	0.936663	0.861698	1	0.861971	0.861881	0.939786	0.939458	0.939978
X. albilineans PNG130	0.860692	0.860591	0.860697	0.866915	0.864826	0.860377	0.861241	0.862223	0.98018	0.862512	0.863103	0.861226	0.987271	0.981253	0.980477	0.861331	0.861185	0.861191	0.861515	0.860656	0.862955	0.862591	0.86345	0.86107	0.861323	0.862446	0.860137	0.861911	0.980947	0.980446	0.862319	0.86169	0.86272	0.987056	0.861265	0.861544	0.844029	0.862994	0.864358	0.981208	0.867299	0.864162	0.980688	0.861971	1	0.980143	0.861359	0.861165	0.861351
X. albilineans Xa-FJ1	0.86107	0.860268	0.86075	0.866886	0.864786	0.860509	0.861039	0.862285	0.999738	0.862527	0.863271	0.861452	0.982409	0.990514	0.999733	0.861287	0.861319	0.861057	0.861238	0.860652	0.862988	0.863046	0.863107	0.860838	0.861259	0.862699	0.860274	0.861254	0.990089	0.99953	0.862183	0.861248	0.862746	0.983508	0.86108	0.861163	0.843587	0.862853	0.864116	0.99041	0.866772	0.863893	0.989785	0.861881	0.980143	1	0.861209	0.86143	0.861123
X. translucens Xtg9	0.958001	0.950739	0.958087	0.889659	0.95721	0.956826	0.956982	0.93908	0.861216	0.934501	0.966254	0.958506	0.861441	0.861315	0.861246	0.956949	0.965335	0.999717	0.957456	0.957108	0.999718	0.958531	0.957529	0.956875	0.999625	0.975645	0.951228	0.99965	0.861347	0.86119	0.957586	0.95701	0.932979	0.861836	0.956536	0.999443	0.852248	0.957517	0.930809	0.861311	0.890414	0.958754	0.861212	0.939786	0.861359	0.861209	1	0.975123	0.999665
X. translucens LMG728	0.957574	0.951154	0.957941	0.889803	0.956671	0.95644	0.956629	0.938927	0.861409	0.934234	0.965437	0.958696	0.861402	0.861607	0.861496	0.956807	0.964797	0.975009	0.957095	0.956551	0.975261	0.95804	0.957724	0.956077	0.9751	0.999924	0.951497	0.974882	0.861481	0.861451	0.957248	0.956614	0.932987	0.861531	0.955722	0.974767	0.851986	0.957403	0.930795	0.861458	0.890614	0.958438	0.861551	0.939458	0.861165	0.86143	0.975123	1	0.975209
X. translucens Xtg2	0.958136	0.950904	0.958212	0.88965	0.957374	0.956921	0.957012	0.939167	0.861129	0.934432	0.966413	0.95867	0.861404	0.861265	0.861171	0.95711	0.965442	0.999793	0.957583	0.95722	0.999803	0.958661	0.957701	0.956985	0.999603	0.975629	0.9514	0.999745	0.861289	0.861132	0.957693	0.957147	0.932862	0.861827	0.956591	0.999487	0.85223	0.95765	0.930915	0.861252	0.89039	0.958876	0.861231	0.939978	0.861351	0.861123	0.999665	0.975209	1
X. translucens CS4	0.976406	0.952595	0.977165	0.888057	0.994803	0.994439	0.995914	0.934028	0.861123	0.931768	0.955797	0.977572	0.861123	0.861056	0.861219	0.99595	0.954642	0.956957	0.995852	0.995738	0.957495	0.976785	0.99616	0.995644	0.95712	0.957135	0.952468	0.956831	0.861131	0.86118	0.995966	0.996008	0.930652	0.861181	0.995332	0.956748	0.852186	0.995824	0.92741	0.861107	0.888363	0.995423	0.860708	0.93447	0.861243	0.861145	0.956987	0.956592	0.957203
X. translucens LB5	0.976721	0.952227	0.97745	0.887664	0.99502	0.994644	0.996205	0.933664	0.860682	0.931596	0.95553	0.978024	0.860712	0.860291	0.860708	0.996223	0.954532	0.956977	0.998906	0.999548	0.957628	0.977075	0.995743	0.996503	0.957198	0.957263	0.952469	0.956918	0.86032	0.860698	0.99954	0.996721	0.930502	0.860647	0.999314	0.956832	0.851979	0.99608	0.927247	0.860308	0.888031	0.998123	0.860238	0.934285	0.860684	0.860704	0.957086	0.956638	0.957219
X. translucens CR31	0.97663	0.952282	0.977146	0.887684	0.995157	0.99461	0.996259	0.933767	0.860676	0.931771	0.955539	0.977736	0.860656	0.860272	0.860733	0.996302	0.954432	0.957067	0.998913	0.999578	0.957636	0.976929	0.995949	0.996516	0.957244	0.957276	0.952438	0.956936	0.860325	0.860724	0.999514	0.996725	0.930675	0.860636	0.999307	0.956869	0.851941	0.996201	0.927234	0.860322	0.888096	0.998081	0.860244	0.934281	0.860688	0.860698	0.957085	0.956612	0.957296
X. sacchari PPL2	0.888704	0.887535	0.889033	0.968596	0.891798	0.888191	0.888424	0.889384	0.867033	0.892197	0.891864	0.890036	0.867312	0.867172	0.866988	0.88848	0.88995	0.889894	0.888864	0.888473	0.89194	0.890576	0.890424	0.88828	0.890087	0.891646	0.887174	0.890032	0.867105	0.866997	0.889869	0.888644	0.892073	0.867334	0.888615	0.890035	0.850689	0.89027	0.893491	0.867073	0.946352	0.891274	0.86736	0.889404	0.867038	0.867067	0.890126	0.890237	0.890119
X. theicola CFBP4691	0.911299	0.909564	0.911609	0.889456	0.913013	0.9104	0.91056	0.914984	0.861542	0.918465	0.914751	0.912471	0.861174	0.860965	0.861595	0.911037	0.913069	0.912832	0.911183	0.910617	0.914226	0.913027	0.912343	0.910446	0.913015	0.915199	0.90947	0.912829	0.861025	0.861581	0.912014	0.911112	0.91766	0.861707	0.910482	0.912738	0.850213	0.912178	0.924356	0.860864	0.889577	0.913538	0.860832	0.914767	0.861481	0.861562	0.912891	0.913899	0.912949
X. translucens LB10	0.976501	0.95222	0.977075	0.887669	0.995015	0.994627	0.996177	0.933665	0.860687	0.931664	0.955503	0.977676	0.860736	0.860355	0.860766	0.996181	0.954429	0.957062	0.998906	0.999556	0.957626	0.976804	0.995787	0.996507	0.957217	0.957285	0.952413	0.956919	0.860392	0.860763	0.999543	0.996713	0.930556	0.860623	0.999318	0.956873	0.851935	0.996105	0.927157	0.860397	0.887977	0.998117	0.860331	0.934211	0.860701	0.860709	0.957057	0.95661	0.957264
X. albilineans GPE PC86	0.860964	0.860546	0.86094	0.866836	0.864846	0.860413	0.8613	0.862259	0.999651	0.862509	0.863679	0.861513	0.982532	0.990678	0.999627	0.86151	0.861492	0.861026	0.861736	0.86069	0.863029	0.863031	0.863499	0.860976	0.861255	0.862754	0.860186	0.86175	0.990088	0.999449	0.86241	0.861589	0.862772	0.983243	0.861469	0.861323	0.84345	0.863296	0.864139	0.99048	0.866817	0.864612	0.989583	0.861846	0.979881	0.99953	0.861346	0.861624	0.861296
X. translucens B1	0.990816	0.951351	0.989651	0.889898	0.976889	0.977279	0.977254	0.935101	0.861662	0.932397	0.956528	0.98986	0.86205	0.86167	0.861739	0.977781	0.955592	0.958288	0.977656	0.977278	0.95859	0.990907	0.977692	0.977409	0.958268	0.958402	0.952047	0.958122	0.861726	0.861745	0.977548	0.977417	0.931321	0.861807	0.977037	0.958152	0.852822	0.977792	0.92906	0.861724	0.8899	0.979248	0.861465	0.935395	0.861514	0.861703	0.958138	0.957695	0.958299
X. albilineans REU174	0.860916	0.860552	0.860907	0.866883	0.864675	0.860406	0.861267	0.862385	0.991992	0.862459	0.863716	0.86147	0.982742	0.991014	0.992091	0.861352	0.861348	0.861066	0.861671	0.860596	0.863034	0.862798	0.863663	0.860827	0.861279	0.862827	0.860166	0.861808	0.990488	0.992034	0.862681	0.861543	0.862731	0.984252	0.861529	0.861355	0.843584	0.863182	0.864141	0.990658	0.86711	0.864692	0.990004	0.862136	0.980578	0.991993	0.861361	0.86146	0.861318
X. translucens LMG730	0.95723	0.950583	0.957206	0.888847	0.956202	0.956003	0.956116	0.936719	0.860947	0.932779	0.965153	0.957891	0.861085	0.860692	0.860928	0.956287	0.964128	0.971991	0.956601	0.9559	0.972349	0.95776	0.957048	0.955935	0.971983	0.973813	0.951003	0.97173	0.860693	0.860921	0.956618	0.956082	0.931605	0.861297	0.955309	0.971706	0.851999	0.956758	0.929078	0.860668	0.889081	0.957919	0.860681	0.936845	0.860672	0.86096	0.972066	0.973285	0.972078
X. albilineans LKA070	0.860729	0.860647	0.861065	0.866701	0.864738	0.860572	0.86135	0.862818	0.990997	0.862515	0.863588	0.86162	0.983356	0.990619	0.990927	0.861508	0.861496	0.861086	0.861767	0.860953	0.863004	0.862702	0.863392	0.861169	0.861292	0.862965	0.860331	0.861761	0.990561	0.990872	0.862694	0.861692	0.862833	0.98426	0.861561	0.861364	0.84316	0.863073	0.864477	0.99062	0.866937	0.864509	0.989338	0.86201	0.981229	0.990961	0.861407	0.861909	0.861377
X. translucens NCPPB1943	0.951473	0.999269	0.951539	0.887851	0.953066	0.95246	0.952644	0.933132	0.860676	0.930944	0.950832	0.951938	0.861465	0.861008	0.861049	0.952561	0.949908	0.951204	0.952967	0.952626	0.951738	0.952049	0.953456	0.952469	0.951377	0.95227	0.993992	0.951171	0.861077	0.861166	0.953257	0.952546	0.929698	0.861461	0.952212	0.951021	0.851788	0.953346	0.926988	0.86102	0.888199	0.954326	0.861185	0.933564	0.861093	0.86067	0.95127	0.951664	0.95146
SI	0.934373	0.932472	0.934535	0.889054	0.935714	0.933913	0.934173	0.972851	0.861456	0.935979	0.939259	0.935285	0.861428	0.861477	0.861521	0.934155	0.937883	0.939444	0.934729	0.933957	0.940354	0.93523	0.935594	0.934036	0.939291	0.94	0.932514	0.939327	0.861449	0.861418	0.935035	0.934315	0.934898	0.861721	0.933641	0.939134	0.851264	0.935635	0.930174	0.861451	0.889136	0.936534	0.861155	0.973919	0.861485	0.861477	0.939333	0.938762	0.939444
X. translucens XT5523	0.976516	0.952209	0.976877	0.887691	0.995057	0.994672	0.996241	0.933659	0.860567	0.931696	0.955515	0.977566	0.860634	0.860235	0.86066	0.996351	0.954404	0.956999	0.999082	0.999893	0.957572	0.976846	0.995844	0.996666	0.957168	0.957258	0.952373	0.956876	0.860255	0.86063	0.999842	0.996769	0.930613	0.860519	0.99948	0.95681	0.85195	0.996153	0.927185	0.860275	0.888001	0.998279	0.86022	0.934201	0.860645	0.860589	0.957005	0.956638	0.957214
X. translucens CNC2-P4	0.956337	0.950364	0.956569	0.890969	0.955761	0.955668	0.955528	0.938934	0.862453	0.934739	0.999751	0.956985	0.862845	0.862282	0.86277	0.955806	0.998945	0.96621	0.956014	0.955579	0.966433	0.9567	0.956386	0.955313	0.966199	0.966016	0.95039	0.965998	0.86234	0.862922	0.956002	0.955714	0.93345	0.863043	0.95496	0.966166	0.853095	0.955791	0.931026	0.862245	0.890985	0.95705	0.862316	0.939232	0.862315	0.862458	0.966183	0.965526	0.966298
X. translucens LW16	0.976679	0.952446	0.977347	0.888551	0.995375	0.994886	0.996502	0.934258	0.861674	0.932344	0.955808	0.977846	0.861731	0.861389	0.861804	0.996438	0.95468	0.956974	0.996281	0.995948	0.957479	0.977042	0.99947	0.996325	0.957164	0.957524	0.952829	0.956899	0.861423	0.861789	0.996179	0.996511	0.931239	0.861797	0.995809	0.956755	0.852024	0.996381	0.927569	0.861411	0.888893	0.995734	0.861254	0.934713	0.861918	0.861669	0.957029	0.956954	0.957221
X. albilineans CFBP2523	0.860737	0.860772	0.860878	0.867091	0.864787	0.860483	0.861	0.862706	0.983762	0.86255	0.863453	0.861681	0.989806	0.984492	0.983784	0.861204	0.86156	0.861734	0.861085	0.860475	0.863666	0.862715	0.863158	0.860813	0.861767	0.862786	0.86047	0.861975	0.984275	0.98355	0.862013	0.861267	0.862828	0.999688	0.860798	0.861907	0.84407	0.862736	0.864347	0.984102	0.867364	0.863551	0.983752	0.862011	0.987114	0.983655	0.862022	0.861714	0.862012
X. translucens B2	0.989848	0.951427	0.997784	0.890048	0.976866	0.977481	0.977224	0.935361	0.861722	0.932994	0.956672	0.997803	0.862124	0.861619	0.8619	0.977726	0.955556	0.958227	0.977871	0.977271	0.958687	0.989959	0.977848	0.977143	0.958365	0.959078	0.951852	0.958109	0.861642	0.861889	0.977576	0.97731	0.931712	0.862002	0.9768	0.95804	0.852144	0.977594	0.929408	0.861631	0.890057	0.980237	0.861415	0.935634	0.861709	0.861717	0.958341	0.958426	0.958362
X. albilineans GPE PC17	0.860981	0.860619	0.860979	0.866767	0.864869	0.860415	0.86133	0.862285	0.999757	0.862533	0.863746	0.861538	0.982531	0.990823	0.999724	0.861526	0.861526	0.861055	0.861772	0.860708	0.863065	0.863053	0.86355	0.861003	0.861282	0.862831	0.860209	0.861763	0.990641	0.9996	0.862617	0.861641	0.862783	0.983769	0.861552	0.861346	0.843475	0.863269	0.864148	0.99063	0.866817	0.864655	0.990063	0.861807	0.980496	0.999605	0.861381	0.861644	0.861323
X. sacchari PPL3	0.88914	0.887545	0.88923	0.969323	0.891899	0.888502	0.888821	0.889322	0.866884	0.89149	0.892419	0.89012	0.867157	0.866653	0.866885	0.888896	0.890418	0.890238	0.889262	0.88871	0.89215	0.890776	0.8907	0.888698	0.890333	0.891589	0.887451	0.890205	0.866671	0.866905	0.890004	0.888981	0.89129	0.867335	0.888763	0.890298	0.851315	0.890396	0.893731	0.866561	0.946201	0.891347	0.866604	0.889234	0.866934	0.866901	0.890298	0.890373	0.890306
X. hyacinthi CFBP1156	0.931746	0.930063	0.931958	0.8912	0.932812	0.931339	0.931746	0.935642	0.862086	0.999901	0.934763	0.932767	0.861974	0.862174	0.862074	0.931939	0.933491	0.934294	0.932293	0.931298	0.935428	0.932785	0.933129	0.931523	0.934393	0.935147	0.930364	0.934204	0.862223	0.862079	0.932476	0.932089	0.998324	0.862074	0.931089	0.934117	0.851559	0.932734	0.936716	0.862161	0.892356	0.933703	0.862055	0.936084	0.862031	0.862073	0.934266	0.934098	0.934245
X. translucens P3	0.976664	0.951956	0.977162	0.887708	0.99477	0.99471	0.995918	0.933749	0.860931	0.931785	0.95555	0.977564	0.860784	0.860412	0.860919	0.99609	0.954352	0.956969	0.996188	0.995684	0.957567	0.977013	0.996025	0.996347	0.957175	0.957231	0.952272	0.956849	0.860446	0.860905	0.995781	0.996257	0.930638	0.86081	0.995466	0.956719	0.851673	0.995969	0.927192	0.860416	0.888127	0.99562	0.860361	0.934361	0.860894	0.860952	0.956983	0.956527	0.95723
X. sacchari CFBP4641	0.887897	0.886912	0.888296	0.943597	0.89098	0.887126	0.887595	0.888579	0.865926	0.891705	0.891086	0.889272	0.866206	0.866744	0.86593	0.887494	0.889183	0.88951	0.887847	0.887402	0.891504	0.889782	0.889578	0.88747	0.889677	0.891165	0.886584	0.88952	0.866669	0.865939	0.888811	0.88791	0.891467	0.866443	0.887509	0.889703	0.851047	0.889313	0.893258	0.866634	0.999941	0.890141	0.866179	0.888151	0.8664	0.865915	0.889672	0.889885	0.889622
X. translucens UPB458	0.986504	0.948957	0.9931	0.888964	0.975454	0.974568	0.974243	0.933043	0.862024	0.930508	0.954672	0.993302	0.862554	0.862027	0.862397	0.974722	0.953195	0.955241	0.974987	0.97429	0.956116	0.986846	0.976147	0.974433	0.955336	0.956603	0.949373	0.955299	0.862141	0.862483	0.975332	0.974562	0.929743	0.862551	0.973974	0.955228	0.853476	0.975706	0.927078	0.862093	0.889138	0.977797	0.861967	0.933384	0.862154	0.862034	0.955442	0.955473	0.955487
X. translucens Xtg10	0.958016	0.950748	0.958089	0.889668	0.957266	0.956839	0.956979	0.93903	0.861203	0.934481	0.96625	0.958548	0.861429	0.861309	0.861245	0.956988	0.965327	0.999741	0.957429	0.95707	0.999744	0.958563	0.957487	0.956888	0.99964	0.97565	0.951194	0.999674	0.861338	0.861192	0.957608	0.957057	0.932948	0.861824	0.956513	0.999438	0.852234	0.957562	0.930733	0.861301	0.890451	0.958747	0.861207	0.939792	0.861346	0.861196	0.999955	0.97517	0.999702
X. translucens XT-Rocky	0.976779	0.952829	0.97733	0.889798	0.995154	0.99487	0.996327	0.934873	0.8627	0.932757	0.955856	0.977821	0.862665	0.862199	0.862739	0.996466	0.955001	0.957411	0.999083	0.999941	0.95775	0.977083	0.995791	0.996719	0.957548	0.957438	0.95291	0.957388	0.862231	0.862723	0.999827	0.996866	0.931546	0.862482	0.999561	0.957293	0.853015	0.996197	0.928586	0.862251	0.889826	0.998295	0.862228	0.935456	0.862557	0.862724	0.957495	0.956972	0.957679
X. translucens LMG727	0.958762	0.951747	0.958721	0.889655	0.957792	0.957661	0.957486	0.938137	0.861328	0.934182	0.966485	0.959481	0.861631	0.861677	0.86133	0.957765	0.965603	0.978512	0.958033	0.957448	0.97863	0.9593	0.958445	0.957135	0.978519	0.980031	0.952187	0.978006	0.861593	0.861343	0.958093	0.957641	0.932942	0.861526	0.956804	0.978183	0.851913	0.958127	0.930502	0.861575	0.890228	0.959352	0.861458	0.938431	0.861594	0.861321	0.978518	0.979511	0.978568
X. albilineans Xa23R1	0.860942	0.860995	0.860999	0.867004	0.864983	0.860401	0.861086	0.86223	0.982597	0.862442	0.863545	0.861699	0.999736	0.983349	0.982651	0.861209	0.861486	0.861316	0.861446	0.860604	0.863298	0.863006	0.863407	0.860834	0.861517	0.862788	0.860499	0.861971	0.983226	0.982624	0.862466	0.861543	0.862709	0.99001	0.861315	0.861691	0.84385	0.862916	0.863919	0.983309	0.867212	0.864237	0.983229	0.861795	0.987454	0.982654	0.86159	0.86155	0.861563
X. translucens UPB886	0.989184	0.951083	0.996951	0.888756	0.977077	0.97742	0.97712	0.934785	0.860876	0.932271	0.956675	0.996953	0.860824	0.860323	0.860565	0.977426	0.955395	0.957998	0.977642	0.976961	0.958574	0.989404	0.977944	0.977143	0.95812	0.958958	0.951673	0.957936	0.860345	0.860557	0.977505	0.977195	0.93131	0.860665	0.976375	0.957815	0.851507	0.977679	0.928397	0.860309	0.888954	0.980099	0.860141	0.935134	0.860362	0.860892	0.95809	0.95818	0.958202
X. translucens LW16	0.976619	0.952154	0.977239	0.887601	0.995363	0.994631	0.996284	0.933963	0.860652	0.931824	0.955686	0.977768	0.860442	0.860079	0.860552	0.99635	0.954385	0.956843	0.996245	0.995883	0.957371	0.976938	0.999481	0.996251	0.956973	0.957494	0.952871	0.95668	0.860103	0.860531	0.996172	0.996378	0.930927	0.860536	0.995571	0.956546	0.851612	0.996351	0.926994	0.860092	0.887844	0.995711	0.860037	0.934348	0.860578	0.860647	0.956784	0.956816	0.957001
X. translucens CS22	0.976574	0.95223	0.977079	0.887648	0.9951	0.99459	0.996191	0.93371	0.860598	0.931419	0.955504	0.977691	0.860626	0.860229	0.86068	0.996201	0.954408	0.957051	0.998906	0.999557	0.95761	0.976905	0.995749	0.996467	0.957204	0.957326	0.952398	0.956913	0.860268	0.860653	0.999515	0.996712	0.93035	0.860555	0.999311	0.956867	0.851925	0.996077	0.927185	0.860274	0.888009	0.998125	0.860203	0.934271	0.860611	0.860626	0.957045	0.956636	0.957259
X. translucens Xtu 4699	0.976755	0.952082	0.977344	0.88754	0.995305	0.994792	0.996376	0.934041	0.860719	0.932034	0.955818	0.97785	0.86052	0.860043	0.860615	0.999923	0.954587	0.956846	0.996712	0.996279	0.957438	0.977071	0.996289	0.996733	0.957023	0.957475	0.952448	0.956731	0.860097	0.860611	0.996475	0.996663	0.930989	0.860665	0.995977	0.956705	0.851808	0.996384	0.927197	0.860087	0.887854	0.996214	0.860089	0.934364	0.860592	0.860717	0.956853	0.956769	0.957039
X. translucens UPB455	0.958295	0.951333	0.958192	0.889681	0.957444	0.957151	0.956958	0.937982	0.861448	0.934111	0.966218	0.959091	0.861859	0.861938	0.86164	0.957299	0.965509	0.978241	0.957701	0.95692	0.978403	0.958805	0.958198	0.956726	0.978163	0.979737	0.951818	0.977785	0.86186	0.861527	0.957821	0.957167	0.932931	0.861805	0.956484	0.97809	0.851941	0.957812	0.930316	0.861842	0.890202	0.959088	0.861797	0.938286	0.861883	0.861441	0.978224	0.978971	0.978281
X. sacchari LMG 476	0.888822	0.887873	0.889288	0.943978	0.891171	0.888014	0.88851	0.889442	0.866754	0.892684	0.891938	0.890123	0.867691	0.868339	0.867333	0.888404	0.890046	0.890372	0.888949	0.888272	0.89188	0.890243	0.890532	0.888398	0.890545	0.891952	0.88744	0.890634	0.868302	0.867569	0.889631	0.888765	0.892434	0.86791	0.888476	0.890569	0.851419	0.890321	0.894304	0.86811	0.99991	0.891302	0.86768	0.889041	0.867863	0.866752	0.890511	0.890827	0.890481
X. translucens ICMP6431	0.958047	0.950701	0.957916	0.889621	0.957149	0.956647	0.956778	0.939148	0.861222	0.934517	0.96624	0.958374	0.861449	0.861319	0.861264	0.956786	0.965331	0.999737	0.957271	0.956878	0.99978	0.95862	0.957359	0.956634	0.999601	0.975573	0.951191	0.999685	0.861345	0.861225	0.957406	0.956856	0.932953	0.861888	0.956373	0.999469	0.852187	0.957374	0.930881	0.861308	0.890272	0.958648	0.86129	0.939923	0.861393	0.861216	0.999667	0.975131	0.999695
X. translucens XT123	0.951503	0.995297	0.951388	0.888781	0.953002	0.952492	0.952564	0.933554	0.861841	0.931519	0.950734	0.951931	0.862276	0.861721	0.861912	0.952508	0.950027	0.95132	0.952857	0.952436	0.951741	0.952041	0.953384	0.952561	0.951502	0.952489	0.994384	0.951122	0.861706	0.861856	0.953107	0.952497	0.930157	0.86217	0.952191	0.951169	0.852551	0.953472	0.92764	0.86171	0.889044	0.954106	0.861822	0.933878	0.861817	0.861819	0.951432	0.951992	0.95159
X. translucens P3	0.976636	0.951841	0.977025	0.887606	0.994755	0.994618	0.99587	0.933864	0.860657	0.931718	0.955509	0.977572	0.860449	0.860032	0.860552	0.996037	0.954239	0.956978	0.996208	0.995646	0.957533	0.977	0.996044	0.996321	0.9571	0.957153	0.952334	0.956759	0.860083	0.86054	0.99582	0.996249	0.930677	0.860472	0.995427	0.956698	0.85149	0.995985	0.927124	0.860065	0.887998	0.995635	0.859991	0.934423	0.860506	0.860678	0.956897	0.956454	0.957145
X. translucens CS2	0.976631	0.952214	0.977184	0.887665	0.995073	0.994633	0.996209	0.933708	0.860641	0.931433	0.955507	0.977669	0.860637	0.860269	0.860707	0.996223	0.954462	0.957062	0.998903	0.999573	0.957631	0.976932	0.995756	0.996514	0.957209	0.957313	0.952398	0.956974	0.860294	0.860664	0.999531	0.996717	0.93035	0.860576	0.999327	0.956852	0.851947	0.996091	0.927151	0.860291	0.887998	0.998125	0.860232	0.934245	0.86064	0.860669	0.957058	0.956591	0.957283
[truncated: 38 more columns]
